# Supplementary material for: Analysis of Inertial Measurement Unit Data for an AI-Based Physical Function Assessment System Using In-Clinic-like Movements
Source: Bioengineering (Basel). 2024 Dec 5;11(12):1232. doi: 10.3390/bioengineering11121232 (PMC11673146; doi:10.3390/bioengineering11121232)
Supplement: Supplementary file 1 [file bioengineering-11-01232-s001.zip]

Archive with 3 entries (2 files):
- Supplementary Files/
- Supplementary Files/Supplementarry Information Bioengineering_IMU_ProofReading.pdf
- Supplementary Files/Supplementary Video S1.mp4
